# Supplementary material for: DNA Methylation and Potential for Epigenetic Regulation in Pygospio elegans
Source: PLoS One. 2016 Mar 23;11(3):e0151863. doi: 10.1371/journal.pone.0151863 (PMC4805255; doi:10.1371/journal.pone.0151863)
Supplement: S2 File — This file contains detailed results of the blast searches and conserved domains search for the genes involved in DNA methylation machinery. (XLSX) [file pone.0151863.s002.xlsx]

## Sheet: S2 
Supplementary File S2.
Detailed results from blast search for genes expected to be involved in the molecular machinery of DNA methylation from a draft transcriptome of P. elegans.
																NCBI CONSERVED DOMAIN (CD) SEARCH			http://www.ncbi.nlm.nih.gov/Structure/cdd/wrpsb.cgi
Dnmt1
query sequence	P. elegans contig (translated)	% identity	alignment length	mis-matches	gap opens	start in query	end in query	start in contig	end in contig	evalue	bit score	query length	contig ORF type	contig len		Conserved domain	CD Accession	Localisation on sequence	e-value	Information about the domain
AAI26228.1	PYGEL76073	61.37	818	290	8	838	1632	1	815	0	976	1632	5prime_partial	822		BAH_Dnmt1_I	cd04760	1--59	3.71e-14	BAH, or Bromo Adjacent Homology domain, first copy present in DNA (Cytosine-5)-methyltransferases from Bilateria, Dnmt1 and similar proteins.
																BAH_Dnmt1_II	cd04711	149-283	7.35e-47	BAH, or Bromo Adjacent Homology domain, second copy present in DNA (Cytosine-5)-methyltransferases from Bilateria, Dnmt1 and similar proteins.
																Dcm	COG0270	336-795	7.19e-44	Site-specific DNA-cytosine methylase
AAI26228.1	PYGEL76071	47.79	565	248	8	262	822	64	585	4e-161	506	1632	3prime_partial	585		DNMT1-RFD	pfam12047	186-320	8.38e-42	Cytosine specific DNA methyltransferase replication foci domain. This domain is part of a cytosine specific DNA methyltransferase enzyme. This allows the DNMT1 protein to methylate the correct residues.
																zf-CXXC	pfam02008	423-467	1.19e-15	CXXC zinc finger domain. The CXXC domain is found in a variety of chromatin-associated proteins. This domain binds to nonmethyl-CpG dinucleotides.
																BAH_Dnmt1_I	cd04760	533-585	1.25e-16	BAH, or Bromo Adjacent Homology domain, first copy present in DNA (Cytosine-5)-methyltransferases from Bilateria, Dnmt1 and similar proteins.
Dnmt2
CAG29312.1	PYGEL58442	57.78	90	38	0	79	168	1	90	2e-30	115	391	internal	102		AdoMet_MTases super family	cd00315/ cl17173	1--91	1.29e-27	Cyt_C5_DNA_methylase (cl17173: AdoMet_MTases Superfamily: S-adenosylmethionine-dependent methyltransferases, SAM)
Dnmt3
query sequence	P. elegans contig (translated)	% identity	alignment length	mis-matches	gap opens	start in query	end in query	start in contig	end in contig	evalue	bit score	query length	contig ORF type	contig len		Conserved domain	CD Accession	Localisation on sequence	e-value	Information about the domain
NP_787046.1	PYGEL17511	30.11	93	63	2	235	325	225	317	2e-05	48.5	845	internal	320		Dnmt3b_related	cd05835	225-313	7.07e-26	The PWWP domain is an essential component of DNA methyltransferase 3 B (Dnmt3b).
NP_787046.1	PYGEL118584	25.37	134	87	4	439	562	211	341	0.001	43.1	845	3prime_partial	549		ADDz	cd11672	189-294	3.93e-30	ATRX, Dnmt3 and Dnmt3l PHD-like zinc finger domain (ADDz); The ADDz zinc finger domain is present in the chromatin-associated proteins cytosine-5-methyltransferase 3 (Dnmt3)
MBD
query sequence	P. elegans contig (translated)	% identity	alignment length	mis-matches	gap opens	start in query	end in query	start in contig	end in contig	evalue	bit score	query length	contig ORF type	contig len		Conserved domain	CD Accession	Localisation on sequence	e-value	Information about the domain
AAC68871.1	PYGEL94139	54.51	244	106	4	148	387	6	248	3e-87	270	411	complete	260		MeCP2_MBD	cd01396	07--80	7.42e-20	MeCP2, MBD1, MBD2, MBD3, and MBD4 are members of a protein family that share the methyl-CpG-binding domain (MBD).
																MBD_C	pfam14048	153-248	8.50e-33	C-terminal domain of methyl-CpG binding protein 2 and 3.
AAC68871.1	PYGEL76757	38.27	81	48	2	130	208	16	96	2e-08	56.6	411	internal	332		MeCP2_MBD	cd01396	39-113	3.90e-14	MeCP2, MBD1, MBD2, MBD3, and MBD4 are members of a protein family that share the methyl-CpG-binding domain (MBD).
TET
query sequence	P. elegans contig (translated)	% identity	alignment length	mis-matches	gap opens	start in query	end in query	start in contig	end in contig	evalue	bit score	query length	contig ORF type	contig len		Conserved domain	CD Accession	Localisation on sequence	e-value	Information about the domain
NP_085128.2	PYGEL82188	56.25	336	142	4	1418	1752	122	453	4e-117	386	2136	internal	538		2OG-FeII_Oxy super family	cl21496	284-411	6.01e-20	This family contains members of the 2-oxoglutarate (2OG) and Fe(II)-dependent oxygenase superfamily. Specific match to pfam12851: Tet_JBP
NP_085128.2	PYGEL4276	49.09	110	48	2	1973	2082	37	138	9e-24	105	2136	internal	226		2OG-FeII_Oxy super family	cl21496	64-109	4.73e-12	This family contains members of the 2-oxoglutarate (2OG) and Fe(II)-dependent oxygenase superfamily. Specific match to pfam12851: Tet_JBP
